# Supplementary material for: Use of Oenological Tannins to Protect the Colour of Rosé Wine in a Bioprotection Strategy with Metschnikowia pulcherrima
Source: Foods. 2023 Feb 8;12(4):735. doi: 10.3390/foods12040735 (PMC9955556; doi:10.3390/foods12040735)
Supplement: Supplementary file 1 [file foods-12-00735-s001.zip]

Archive with 1 entries (1 files):
- foods-2187601-supplementary.pdf
